# Supplementary material for: A Novel Approach for Predicting the Survival of Colorectal Cancer Patients Using Machine Learning Techniques and Advanced Parameter Optimization Methods
Source: Cancers (Basel). 2024 Sep 20;16(18):3205. doi: 10.3390/cancers16183205 (PMC11430446; doi:10.3390/cancers16183205)
Supplement: Supplementary file 1 [file cancers-16-03205-s001.zip]

Archive with 1 entries (1 files):
- cancers-3205324-supplementary.pdf
